# Supplementary material for: Bilateral regulation of EGFR activity and local PI(4,5)P2 dynamics in mammalian cells observed with superresolution microscopy
Source: eLife. 2024 Nov 8;13:e101652. doi: 10.7554/eLife.101652 (PMC11548882; doi:10.7554/eLife.101652)
Supplement: Figure 1—source data 1. [file elife-101652-fig1-data1.zip]

Archive with 8 entries (7 files):
- Figure 1-source data 1/
- __MACOSX/._Figure 1-source data 1
- Figure 1-source data 1/Figure 1A-PI(4,5)P2.tif
- __MACOSX/Figure 1-source data 1/._Figure 1A-PI(4,5)P2.tif
- Figure 1-source data 1/Figure 1A-PS.tif
- __MACOSX/Figure 1-source data 1/._Figure 1A-PS.tif
- Figure 1-source data 1/Figure 1A-EGFR.tif
- __MACOSX/Figure 1-source data 1/._Figure 1A-EGFR.tif
