# Supplementary material for: Bilateral regulation of EGFR activity and local PI(4,5)P2 dynamics in mammalian cells observed with superresolution microscopy
Source: eLife. 2024 Nov 8;13:e101652. doi: 10.7554/eLife.101652 (PMC11548882; doi:10.7554/eLife.101652)
Supplement: Figure 1—source data 2. [file elife-101652-fig1-data2.zip]

Archive with 6 entries (5 files):
- Figure 1-source data 2/
- __MACOSX/._Figure 1-source data 2
- Figure 1-source data 2/Figure 1C.xlsx
- __MACOSX/Figure 1-source data 2/._Figure 1C.xlsx
- Figure 1-source data 2/Figure 1B.xlsx
- __MACOSX/Figure 1-source data 2/._Figure 1B.xlsx
