# Supplementary material for: Bilateral regulation of EGFR activity and local PI(4,5)P2 dynamics in mammalian cells observed with superresolution microscopy
Source: eLife. 2024 Nov 8;13:e101652. doi: 10.7554/eLife.101652 (PMC11548882; doi:10.7554/eLife.101652)
Supplement: Figure 2—source data 1. [file elife-101652-fig2-data1.zip]

Archive with 12 entries (11 files):
- Figure 2-source data 1/
- __MACOSX/._Figure 2-source data 1
- Figure 2-source data 1/Figure 2G.xlsx
- __MACOSX/Figure 2-source data 1/._Figure 2G.xlsx
- Figure 2-source data 1/Figure 2A.xlsx
- __MACOSX/Figure 2-source data 1/._Figure 2A.xlsx
- Figure 2-source data 1/Figure 2C.xlsx
- __MACOSX/Figure 2-source data 1/._Figure 2C.xlsx
- Figure 2-source data 1/Figure 2B.xlsx
- __MACOSX/Figure 2-source data 1/._Figure 2B.xlsx
- Figure 2-source data 1/Figure 2E.xlsx
- __MACOSX/Figure 2-source data 1/._Figure 2E.xlsx
