# Supplementary material for: Bilateral regulation of EGFR activity and local PI(4,5)P2 dynamics in mammalian cells observed with superresolution microscopy
Source: eLife. 2024 Nov 8;13:e101652. doi: 10.7554/eLife.101652 (PMC11548882; doi:10.7554/eLife.101652)
Supplement: Figure 2—source data 2. [file elife-101652-fig2-data2.zip]

Archive with 22 entries (21 files):
- Figure 2-source data 2/
- __MACOSX/._Figure 2-source data 2
- Figure 2-source data 2/Figure 2F-right-EGFR.tif
- __MACOSX/Figure 2-source data 2/._Figure 2F-right-EGFR.tif
- Figure 2-source data 2/.DS_Store
- __MACOSX/Figure 2-source data 2/._.DS_Store
- Figure 2-source data 2/Figure 2F-right.tif
- __MACOSX/Figure 2-source data 2/._Figure 2F-right.tif
- Figure 2-source data 2/Figure 2D.tif
- __MACOSX/Figure 2-source data 2/._Figure 2D.tif
- Figure 2-source data 2/Figure 2F-left-EGFR.tif
- __MACOSX/Figure 2-source data 2/._Figure 2F-left-EGFR.tif
- Figure 2-source data 2/Figure 2F-left.tif
- __MACOSX/Figure 2-source data 2/._Figure 2F-left.tif
- Figure 2-source data 2/Figure 2D-GRB2.tif
- __MACOSX/Figure 2-source data 2/._Figure 2D-GRB2.tif
- Figure 2-source data 2/Figure 2F-left-PI(3,4,5)P3.tif
- __MACOSX/Figure 2-source data 2/._Figure 2F-left-PI(3,4,5)P3.tif
- Figure 2-source data 2/Figure 2D-EGFR.tif
- __MACOSX/Figure 2-source data 2/._Figure 2D-EGFR.tif
- Figure 2-source data 2/Figure 2F-right-PI(3,4,5)P3.tif
- __MACOSX/Figure 2-source data 2/._Figure 2F-right-PI(3,4,5)P3.tif
