# Supplementary material for: Bilateral regulation of EGFR activity and local PI(4,5)P2 dynamics in mammalian cells observed with superresolution microscopy
Source: eLife. 2024 Nov 8;13:e101652. doi: 10.7554/eLife.101652 (PMC11548882; doi:10.7554/eLife.101652)
Supplement: Figure 4—figure supplement 2—source data 1. [file elife-101652-fig4-figsupp2-data1.zip]

Archive with 26 entries (25 files):
- Figure 4-figure supplement 2-source data/
- __MACOSX/._Figure 4-figure supplement 2-source data
- Figure 4-figure supplement 2-source data/Figure 4-supplement 4-3RN_Cy5EGF.tif
- __MACOSX/Figure 4-figure supplement 2-source data/._Figure 4-supplement 4-3RN_Cy5EGF.tif
- Figure 4-figure supplement 2-source data/Figure 4-supplement 2C-EGFRvIII_EGFR.tif
- __MACOSX/Figure 4-figure supplement 2-source data/._Figure 4-supplement 2C-EGFRvIII_EGFR.tif
- Figure 4-figure supplement 2-source data/Figure 4-supplement 4-EGFRvIII_EGFR.tif
- __MACOSX/Figure 4-figure supplement 2-source data/._Figure 4-supplement 4-EGFRvIII_EGFR.tif
- Figure 4-figure supplement 2-source data/Figure 4-supplement 2C-EGFRvIII_Cy5EGF.tif
- __MACOSX/Figure 4-figure supplement 2-source data/._Figure 4-supplement 2C-EGFRvIII_Cy5EGF.tif
- Figure 4-figure supplement 2-source data/Figure 4-supplement 2C-3RN_EGFR.tif
- __MACOSX/Figure 4-figure supplement 2-source data/._Figure 4-supplement 2C-3RN_EGFR.tif
- Figure 4-figure supplement 2-source data/Figure 4-supplement 4-3RN_EGFR.tif
- __MACOSX/Figure 4-figure supplement 2-source data/._Figure 4-supplement 4-3RN_EGFR.tif
- Figure 4-figure supplement 2-source data/Figure 4-supplement 2C-WT_EGFR.tif
- __MACOSX/Figure 4-figure supplement 2-source data/._Figure 4-supplement 2C-WT_EGFR.tif
- Figure 4-figure supplement 2-source data/Figure 4-supplement 2C-WT_Cy5EGF.tif
- __MACOSX/Figure 4-figure supplement 2-source data/._Figure 4-supplement 2C-WT_Cy5EGF.tif
- Figure 4-figure supplement 2-source data/Figure 4-supplement 4-WT_Cy5EGF.tif
- __MACOSX/Figure 4-figure supplement 2-source data/._Figure 4-supplement 4-WT_Cy5EGF.tif
- Figure 4-figure supplement 2-source data/Figure 4-supplement 4-EGFRvIII_Cy5EGF.tif
- __MACOSX/Figure 4-figure supplement 2-source data/._Figure 4-supplement 4-EGFRvIII_Cy5EGF.tif
- Figure 4-figure supplement 2-source data/Figure 4-supplement 2C-3RN_Cy5EGF.tif
- __MACOSX/Figure 4-figure supplement 2-source data/._Figure 4-supplement 2C-3RN_Cy5EGF.tif
- Figure 4-figure supplement 2-source data/Figure 4-supplement 4-WT_EGFR.tif
- __MACOSX/Figure 4-figure supplement 2-source data/._Figure 4-supplement 4-WT_EGFR.tif
