# Supplementary material for: Bilateral regulation of EGFR activity and local PI(4,5)P2 dynamics in mammalian cells observed with superresolution microscopy
Source: eLife. 2024 Nov 8;13:e101652. doi: 10.7554/eLife.101652 (PMC11548882; doi:10.7554/eLife.101652)
Supplement: Figure 5—source data 2. [file elife-101652-fig5-data2.zip]

Archive with 10 entries (9 files):
- Figure 5-source data 2/
- __MACOSX/._Figure 5-source data 2
- Figure 5-source data 2/Figure 5C.tif
- __MACOSX/Figure 5-source data 2/._Figure 5C.tif
- Figure 5-source data 2/Figure 5A.tif
- __MACOSX/Figure 5-source data 2/._Figure 5A.tif
- Figure 5-source data 2/Figure 5E-EGFR.tif
- __MACOSX/Figure 5-source data 2/._Figure 5E-EGFR.tif
- Figure 5-source data 2/Figure 5E-pY1068.tif
- __MACOSX/Figure 5-source data 2/._Figure 5E-pY1068.tif
