# Supplementary material for: Bilateral regulation of EGFR activity and local PI(4,5)P2 dynamics in mammalian cells observed with superresolution microscopy
Source: eLife. 2024 Nov 8;13:e101652. doi: 10.7554/eLife.101652 (PMC11548882; doi:10.7554/eLife.101652)
Supplement: Figure 6—source data 2. [file elife-101652-fig6-data2.zip]

Archive with 22 entries (21 files):
- Figure 6-source data 2/
- __MACOSX/._Figure 6-source data 2
- Figure 6-source data 2/Figure 6E-DN PLCG.tif
- __MACOSX/Figure 6-source data 2/._Figure 6E-DN PLCG.tif
- Figure 6-source data 2/.DS_Store
- __MACOSX/Figure 6-source data 2/._.DS_Store
- Figure 6-source data 2/Figure 6E-control-pY1068.tif
- __MACOSX/Figure 6-source data 2/._Figure 6E-control-pY1068.tif
- Figure 6-source data 2/Figure 6E-DN PLCG-PI(4,5)P2.tif
- __MACOSX/Figure 6-source data 2/._Figure 6E-DN PLCG-PI(4,5)P2.tif
- Figure 6-source data 2/Figure 6E-control-PI(4,5)P2.tif
- __MACOSX/Figure 6-source data 2/._Figure 6E-control-PI(4,5)P2.tif
- Figure 6-source data 2/Figure 6E-DN PLCG-pY1068.tif
- __MACOSX/Figure 6-source data 2/._Figure 6E-DN PLCG-pY1068.tif
- Figure 6-source data 2/Figure 6E-wort-pY1068.tif
- __MACOSX/Figure 6-source data 2/._Figure 6E-wort-pY1068.tif
- Figure 6-source data 2/Figure 6E-control.tif
- __MACOSX/Figure 6-source data 2/._Figure 6E-control.tif
- Figure 6-source data 2/Figure 6E-wort.tif
- __MACOSX/Figure 6-source data 2/._Figure 6E-wort.tif
- Figure 6-source data 2/Figure 6E-wort-PI(4,5)P2.tif
- __MACOSX/Figure 6-source data 2/._Figure 6E-wort-PI(4,5)P2.tif
