# Supplementary material for: Bilateral regulation of EGFR activity and local PI(4,5)P2 dynamics in mammalian cells observed with superresolution microscopy
Source: eLife. 2024 Nov 8;13:e101652. doi: 10.7554/eLife.101652 (PMC11548882; doi:10.7554/eLife.101652)
Supplement: Figure 6—figure supplement 1—source data 3. [file elife-101652-fig6-figsupp1-data3.zip]

Archive with 6 entries (5 files):
- Figure 6-figure supplement 1-source data 3/
- __MACOSX/._Figure 6-figure supplement 1-source data 3
- Figure 6-figure supplement 1-source data 3/Figure 6-supplement 1C-pAKT.tif
- __MACOSX/Figure 6-figure supplement 1-source data 3/._Figure 6-supplement 1C-pAKT.tif
- Figure 6-figure supplement 1-source data 3/Figure 6-supplement 1C-pY1173.tif
- __MACOSX/Figure 6-figure supplement 1-source data 3/._Figure 6-supplement 1C-pY1173.tif
