# Supplementary material for: Bilateral regulation of EGFR activity and local PI(4,5)P2 dynamics in mammalian cells observed with superresolution microscopy
Source: eLife. 2024 Nov 8;13:e101652. doi: 10.7554/eLife.101652 (PMC11548882; doi:10.7554/eLife.101652)
Supplement: Figure 7—source data 1. [file elife-101652-fig7-data1.zip]

Archive with 2 entries (2 files):
- Figure 7-source data 1.pdf
- __MACOSX/._Figure 7-source data 1.pdf
