# Supplementary material for: Bilateral regulation of EGFR activity and local PI(4,5)P2 dynamics in mammalian cells observed with superresolution microscopy
Source: eLife. 2024 Nov 8;13:e101652. doi: 10.7554/eLife.101652 (PMC11548882; doi:10.7554/eLife.101652)
Supplement: Figure 7—source data 2. [file elife-101652-fig7-data2.zip]

Archive with 18 entries (17 files):
- Figure 7-source data 2/
- __MACOSX/._Figure 7-source data 2
- Figure 7-source data 2/Figure 7A-PLCG1.tif
- __MACOSX/Figure 7-source data 2/._Figure 7A-PLCG1.tif
- Figure 7-source data 2/.DS_Store
- __MACOSX/Figure 7-source data 2/._.DS_Store
- Figure 7-source data 2/Figure 7A-pT654.tif
- __MACOSX/Figure 7-source data 2/._Figure 7A-pT654.tif
- Figure 7-source data 2/Figure 7C-EGFR.tif
- __MACOSX/Figure 7-source data 2/._Figure 7C-EGFR.tif
- Figure 7-source data 2/Figure 7C-pY1068.tif
- __MACOSX/Figure 7-source data 2/._Figure 7C-pY1068.tif
- Figure 7-source data 2/Figure 7A-EGFR.tif
- __MACOSX/Figure 7-source data 2/._Figure 7A-EGFR.tif
- Figure 7-source data 2/Figure 7C-pT654.tif
- __MACOSX/Figure 7-source data 2/._Figure 7C-pT654.tif
- Figure 7-source data 2/Figure 7A-pY1068.tif
- __MACOSX/Figure 7-source data 2/._Figure 7A-pY1068.tif
